# Supplementary material for: Bioactive peptides PDBSN improve mitochondrial function and suppression the oxidative stress in human adiposity cells
Source: Adipocyte. 2023 Nov 9;14(1):2278213. doi: 10.1080/21623945.2023.2278213 (PMC12184117; doi:10.1080/21623945.2023.2278213)
Supplement: Supplemental Material [file KADI_A_2278213_SM1551.zip]

Archive with 4 entries (4 files):
- supplemental Fig. 1.jpg
- supplemental Fig. 2.jpg
- supplemental Fig. 4.jpg
- supplemental Fig. 5.jpg
